# Supplementary material for: Campylobacter jejuni and Campylobacter coli from Houseflies in Commercial Turkey Farms Are Frequently Resistant to Multiple Antimicrobials and Exhibit Pronounced Genotypic Diversity
Source: Pathogens. 2023 Feb 1;12(2):230. doi: 10.3390/pathogens12020230 (PMC9965530; doi:10.3390/pathogens12020230)
Supplement: Supplementary file 1 [file pathogens-12-00230-s001.zip]

Archive with 1 entries (1 files):
- pathogens-2126534-supplementary.pdf
